# Supplementary material for: Evaluation of a human mucosal tissue explant model for SARS-CoV-2 replication
Source: PLoS One. 2023 Sep 28;18(9):e0291146. doi: 10.1371/journal.pone.0291146 (PMC10538748; doi:10.1371/journal.pone.0291146)
Supplement: S1 File — (XLSX) [file pone.0291146.s014.xlsx]

## Sheet: Final for MS for 12 and 13
WTV	12	13	Average	SEM		Beta	12	13	Average	SEM		Delta	12	13	Average	SEM
Virus	1647000	37295000	19471000	19471000				126850	126850	0			308480	259750	284115	284115
pre-wash CTV	25.08	8.945e-09	12.54	12.54			4.1155	1.52345	2.81947	2.81947			2.842	1.1701	2.00605	2.00605
pre-wash HV	67495	11510	39502.5	39502.5			2380	10960	6670	6670			2908.5	13385	8146.75	8146.75
pre-wash MV	9123	3.183	4563.09	4563.09			305.85	578.75	442.3	442.3			16.09	564.35	290.22	290.22
post-wash CTV	37.53	1.1335e-06	18.765	18.765			3.1815	2.788	2.98475	2.98475			4.5555	1.6895	3.1225	3.1225
post-wash HV	1621.5	0.010655	810.755	810.755			30.125	45.825	37.975	37.975			9.05	102.34	55.695	55.695
post-wash MV	136.6	1.1058e-06	68.3	68.3			15.355	10.465	12.91	12.91			5.765	6.081	5.923	5.923
Day 2 CTV	50.615	9.3675e-07	25.3075	25.3075			4.343	1.894	3.1185	3.1185			2.493	2.3	2.3965	2.3965
Day 2 HV	2846.5	1.2525e-05	1423.25	1423.25			71.495	27.51	49.5025	49.5025			6.751	3.834	5.2925	5.2925
Day 2 MV	184.9	0.01183	92.4559	92.4559			4.9865	4.0105	4.4985	4.4985			4.7475	2.139	3.44325	3.44325
Day 3 CTV	16.68	1.1318e-06	8.34	8.34			4.295	1.8445	3.06975	3.06975			2.6875	2.165	2.42625	2.42625
Day 3 HV	87.79	1.9545e-06	43.895	43.895			2.774	1.9665	2.37025	2.37025			5.665	2.8865	4.27575	4.27575
Day 3 MV	56.725	6.262e-07	28.3625	28.3625			3.493	1.3145	2.40375	2.40375			23.9285	2.2975	13.113	13.113
12							13
	WTV	Beta	Delta					WTV	Beta	Delta
Virus	1647000	126850	308480				Virus	37295000	126850	259750
pre-wash CTV	25.08	4.1155	2.842				pre-wash CTV	8.945e-09	1.52345	1.1701
pre-wash HV	67495	2380	2908.5				pre-wash HV	11510	10960	13385
pre-wash MV	9123	305.85	16.09				pre-wash MV	3.183	578.75	564.35
post-wash CTV	37.53	3.1815	4.5555				post-wash CTV	1.1335e-06	2.788	1.6895
post-wash HV	1621.5	30.125	9.05				post-wash HV	0.010655	45.825	102.34
post-wash MV	136.6	15.355	5.765				post-wash MV	1.1058e-06	10.465	6.081
Day 2 CTV	50.615	4.343	2.493				Day 2 CTV	9.3675e-07	1.894	2.3
Day 2 HV	2846.5	71.495	6.751				Day 2 HV	1.2525e-05	27.51	3.834
Day 2 MV	184.9	4.9865	4.7475				Day 2 MV	0.01183	4.0105	2.139
Day 3 CTV	16.68	4.295	2.6875				Day 3 CTV	1.1318e-06	1.8445	2.165
Day 3 HV	87.79	2.774	5.665				Day 3 HV	1.9545e-06	1.9665	2.8865
Day 3 MV	56.725	3.493	23.9285				Day 3 MV	6.262e-07	1.3145	2.2975
12							13
		Wt	Beta	Delta					Wt	Beta	Delta
NV		1647000	126850	308480			NV		37295000	126850	259750
20 hrs	Control	25.08	4.1155	2.842			20 hrs	Control	8.945e-09	1.52345	1.1701
	High	67495	2380	2908.5				High	11510	10960	13385
	Medium	9123	305.85	16.09				Medium	3.183	578.75	564.35
Day 0	Control	37.53	3.1815	4.5555			Day 0	Control	1.1335e-06	2.788	1.6895
	High	1621.5	30.125	9.05				High	0.010655	45.825	102.34
	Medium	136.6	15.355	5.765				Medium	1.1058e-06	10.465	6.081
Day 2	Control	50.615	4.343	2.493			Day 2	Control	9.3675e-07	1.894	2.3
	High	2846.5	71.495	6.751				High	1.2525e-05	27.51	3.834
	Medium	184.9	4.9865	4.7475				Medium	0.01183	4.0105	2.139
Day 3	Control	16.68	4.295	2.6875			Day 3	Control	1.1318e-06	1.8445	2.165
	High	87.79	2.774	5.665				High	1.9545e-06	1.9665	2.8865
	Medium	56.725	3.493	23.9285				Medium	6.262e-07	1.3145	2.2975
		Average	Average	Average		SEM	SEM	SEM
		Wt	Beta	Delta		Wt	Beta	Delta
	NV	19471000	126850	284115		19471000	0	284115
20 hrs	Control	12.54	2.81947	2.00605		12.54	2.81947	2.00605
	High	39502.5	6670	8146.75		39502.5	6670	8146.75
	Medium	4563.09	442.3	290.22		4563.09	442.3	290.22
Day 0	Control	18.765	2.98475	3.1225		18.765	2.98475	3.1225
	High	810.755	37.975	55.695		810.755	37.975	55.695
	Medium	68.3	12.91	5.923		68.3	12.91	5.923
Day 2	Control	25.3075	3.1185	2.3965		25.3075	3.1185	2.3965
	High	1423.25	49.5025	5.2925		1423.25	49.5025	5.2925
	Medium	92.4559	4.4985	3.44325		92.4559	4.4985	3.44325
Day 3	Control	8.34	3.06975	2.42625		8.34	3.06975	2.42625
	High	43.895	2.37025	4.27575		43.895	2.37025	4.27575
	Medium	28.3625	2.40375	13.113		28.3625	2.40375	13.113

## Sheet: Analysis of 12 and 13
WTV	12	13	Average	SEM		Beta	12	13	Average	SEM		Delta	12	13	Average	SEM
Virus	1647000	37295000	19471000	19471000				126850	126850	0			308480	259750	284115	284115
pre-wash CTV	25.08	8.945e-09	12.54	12.54			4.1155	1.52345	2.81947	2.81947			2.842	1.1701	2.00605	2.00605
pre-wash HV	67495	11510	39502.5	39502.5			2380	10960	6670	6670			2908.5	13385	8146.75	8146.75
pre-wash MV	9123	3.183	4563.09	4563.09			305.85	578.75	442.3	442.3			16.09	564.35	290.22	290.22
post-wash CTV	37.53	1.1335e-06	18.765	18.765			3.1815	2.788	2.98475	2.98475			4.5555	1.6895	3.1225	3.1225
post-wash HV	1621.5	0.010655	810.755	810.755			30.125	45.825	37.975	37.975			9.05	102.34	55.695	55.695
post-wash MV	136.6	1.1058e-06	68.3	68.3			15.355	10.465	12.91	12.91			5.765	6.081	5.923	5.923
Day 2 CTV	50.615	9.3675e-07	25.3075	25.3075			4.343	1.894	3.1185	3.1185			2.493	2.3	2.3965	2.3965
Day 2 HV	2846.5	1.2525e-05	1423.25	1423.25			71.495	27.51	49.5025	49.5025			6.751	3.834	5.2925	5.2925
Day 2 MV	184.9	0.01183	92.4559	92.4559			4.9865	4.0105	4.4985	4.4985			4.7475	2.139	3.44325	3.44325
Day 3 CTV	16.68	1.1318e-06	8.34	8.34			4.295	1.8445	3.06975	3.06975			2.6875	2.165	2.42625	2.42625
Day 3 HV	87.79	1.9545e-06	43.895	43.895			2.774	1.9665	2.37025	2.37025			5.665	2.8865	4.27575	4.27575
Day 3 MV	56.725	6.262e-07	28.3625	28.3625			3.493	1.3145	2.40375	2.40375			23.9285	2.2975	13.113	13.113
12							13
	WTV	Beta	Delta					WTV	Beta	Delta
Virus	1647000	126850	308480				Virus	37295000	126850	259750
pre-wash CTV	25.08	4.1155	2.842				pre-wash CTV	8.945e-09	1.52345	1.1701
pre-wash HV	67495	2380	2908.5				pre-wash HV	11510	10960	13385
pre-wash MV	9123	305.85	16.09				pre-wash MV	3.183	578.75	564.35
post-wash CTV	37.53	3.1815	4.5555				post-wash CTV	1.1335e-06	2.788	1.6895
post-wash HV	1621.5	30.125	9.05				post-wash HV	0.010655	45.825	102.34
post-wash MV	136.6	15.355	5.765				post-wash MV	1.1058e-06	10.465	6.081
Day 2 CTV	50.615	4.343	2.493				Day 2 CTV	9.3675e-07	1.894	2.3
Day 2 HV	2846.5	71.495	6.751				Day 2 HV	1.2525e-05	27.51	3.834
Day 2 MV	184.9	4.9865	4.7475				Day 2 MV	0.01183	4.0105	2.139
Day 3 CTV	16.68	4.295	2.6875				Day 3 CTV	1.1318e-06	1.8445	2.165
Day 3 HV	87.79	2.774	5.665				Day 3 HV	1.9545e-06	1.9665	2.8865
Day 3 MV	56.725	3.493	23.9285				Day 3 MV	6.262e-07	1.3145	2.2975
12							13
		Wt	Beta	Delta					Wt	Beta	Delta
NV		1647000	126850	308480			NV		37295000	126850	259750
20 hrs	Control	25.08	4.1155	2.842			20 hrs	Control	8.945e-09	1.52345	1.1701
	High	67495	2380	2908.5				High	11510	10960	13385
	Medium	9123	305.85	16.09				Medium	3.183	578.75	564.35
Day 0	Control	37.53	3.1815	4.5555			Day 0	Control	1.1335e-06	2.788	1.6895
	High	1621.5	30.125	9.05				High	0.010655	45.825	102.34
	Medium	136.6	15.355	5.765				Medium	1.1058e-06	10.465	6.081
Day 2	Control	50.615	4.343	2.493			Day 2	Control	9.3675e-07	1.894	2.3
	High	2846.5	71.495	6.751				High	1.2525e-05	27.51	3.834
	Medium	184.9	4.9865	4.7475				Medium	0.01183	4.0105	2.139
Day 3	Control	16.68	4.295	2.6875			Day 3	Control	1.1318e-06	1.8445	2.165
	High	87.79	2.774	5.665				High	1.9545e-06	1.9665	2.8865
	Medium	56.725	3.493	23.9285				Medium	6.262e-07	1.3145	2.2975
		Average	Average	Average		SEM	SEM	SEM
		Wt	Beta	Delta		Wt	Beta	Delta
	NV	19471000	126850	284115		19471000	0	284115
20 hrs	Control	12.54	2.81947	2.00605		12.54	2.81947	2.00605
	High	39502.5	6670	8146.75		39502.5	6670	8146.75
	Medium	4563.09	442.3	290.22		4563.09	442.3	290.22
Day 0	Control	18.765	2.98475	3.1225		18.765	2.98475	3.1225
	High	810.755	37.975	55.695		810.755	37.975	55.695
	Medium	68.3	12.91	5.923		68.3	12.91	5.923
Day 2	Control	25.3075	3.1185	2.3965		25.3075	3.1185	2.3965
	High	1423.25	49.5025	5.2925		1423.25	49.5025	5.2925
	Medium	92.4559	4.4985	3.44325		92.4559	4.4985	3.44325
Day 3	Control	8.34	3.06975	2.42625		8.34	3.06975	2.42625
	High	43.895	2.37025	4.27575		43.895	2.37025	4.27575
	Medium	28.3625	2.40375	13.113		28.3625	2.40375	13.113

## Sheet: Combined 12 and 13
WTV	12	13	Average	SEM		Beta	12	13	Average	SEM		Delta	12	13	Average	SEM
Virus	1647000	37295000	19471000	19471000				126850	126850	0			308480	259750	284115	284115
pre-wash CTV	25.08	8.945e-09	12.54	12.54			4.1155	1.52345	2.81947	2.81947			2.842	1.1701	2.00605	2.00605
pre-wash HV	67495	11510	39502.5	39502.5			2380	10960	6670	6670			2908.5	13385	8146.75	8146.75
pre-wash MV	9123	3.183	4563.09	4563.09			305.85	578.75	442.3	442.3			16.09	564.35	290.22	290.22
post-wash CTV	37.53	1.1335e-06	18.765	18.765			3.1815	2.788	2.98475	2.98475			4.5555	1.6895	3.1225	3.1225
post-wash HV	1621.5	0.010655	810.755	810.755			30.125	45.825	37.975	37.975			9.05	102.34	55.695	55.695
post-wash MV	136.6	1.1058e-06	68.3	68.3			15.355	10.465	12.91	12.91			5.765	6.081	5.923	5.923
Day 2 CTV	50.615	9.3675e-07	25.3075	25.3075			4.343	1.894	3.1185	3.1185			2.493	2.3	2.3965	2.3965
Day 2 HV	2846.5	1.2525e-05	1423.25	1423.25			71.495	27.51	49.5025	49.5025			6.751	3.834	5.2925	5.2925
Day 2 MV	184.9	0.01183	92.4559	92.4559			4.9865	4.0105	4.4985	4.4985			4.7475	2.139	3.44325	3.44325
Day 3 CTV	16.68	1.1318e-06	8.34	8.34			4.295	1.8445	3.06975	3.06975			2.6875	2.165	2.42625	2.42625
Day 3 HV	87.79	1.9545e-06	43.895	43.895			2.774	1.9665	2.37025	2.37025			5.665	2.8865	4.27575	4.27575
Day 3 MV	56.725	6.262e-07	28.3625	28.3625			3.493	1.3145	2.40375	2.40375			23.9285	2.2975	13.113	13.113

## Sheet: Participant 13
WT		SAMPLE	AVERAGE	SEM		Beta		Sample	average	SEM		delta			Average	SEM
	WTV	WTV	37295000	6585000			BT	BT	126850	5950			Dlt	Dlt	260000	89650
	c1	pre-wash CTV	8.945e-09	8.945e-09			c1	pre-wash CTV	1.52345	0.86955			C1	pre-wash CTV	1.17	0.3119
	c2	after-wash CTV	1.1335e-06	1.935e-07			c2	after-wash CTV	2.788	0.963			C2	after-wash CTV	1.69	1.6895
	c3	Day 2 CTV	9.3675e-07	5.8225e-07			c3	Day 2 CTV	1.894	0.155			C3	Day 2 CTV	2.3	0.547
	c4	Day 3 CTV	1.1318e-06	4.022e-07			c4	Day 3 CTV	1.8445	0.0385			C4	Day 3 CTV	2.17	0.355
	2	pre-wash HV	11510	11510			4	pre-wash HV	10960	340			3	pre-wash HV	13400	1865
	5	pre-wash MV	3.183	0.764			7	pre-wash MV	578.75	15.25			6	pre-wash MV	564	131.75
	9	after-wash HV	0.010655	0.002365			11	after-wash HV	45.825	13.765			10	after-wash HV	102	25.26
	12	after-wash MV	1.1058e-06	3.102e-07			14	after-wash MV	10.465	0.025			13	after-wash MV	6.08	1.294
	16	Day 2 HV	1.2525e-05	1.165e-06			18	Day 2 HV	27.51	6.33			17	Day 2 HV	3.83	0.675
	19	Day 2 MV	0.01183	5e-05			21	Day 2 MV	4.0105	0.5355			20	Day 2 MV	2.14	0.327
	23	Day 3 HV	1.9545e-06	3.855e-07			25	Day 3 HV	1.9665	0.0635			24	Day 3 HV	2.89	0.4585
	26	Day 3 MV	6.262e-07	1.159e-07			28	Day 3 MV	1.3145	0.1515			27	Day 3 MV	2.3	0.2515
WT		SAMPLE	AVERAGE	SEM		Beta			Sample	average	SEM			delta				Average	SEM
	NV		37295000	6585000			NV	NV		126850	5950				Dlt	NV		260000	89650
c1	20 hrs	Control	8.945e-09	8.945e-09			c1	20 hrs	pre-wash CTV	1.52345	0.86955				C1	20 hrs	pre-wash CTV	1.17	0.3119
2		High	11510	11510			c2		pre-wash HV	10960	340				C2		pre-wash HV	13400	1865
5		Medium	3.183	0.764			c3		pre-wash MV	578.75	15.25				C3		pre-wash MV	564	131.75
c2	Day 0	Control	1.1335e-06	1.935e-07			c4	Day 0	after-wash CTV	2.788	0.963				C4	Day 0	after-wash CTV	1.69	1.6895
9		High	0.010655	0.002365			4		after-wash HV	45.825	13.765				3		after-wash HV	102	25.26
12		Medium	1.1058e-06	3.102e-07			7		after-wash MV	10.465	0.025				6		after-wash MV	6.08	1.294
c3	Day 2	Control	9.3675e-07	5.8225e-07			11	Day 2	Day 2 CTV	1.894	0.155				10	Day 2	Day 2 CTV	2.3	0.547
16		High	1.2525e-05	1.165e-06			14		Day 2 HV	27.51	6.33				13		Day 2 HV	3.83	0.675
19		Medium	0.01183	5e-05			18		Day 2 MV	4.0105	0.5355				17		Day 2 MV	2.14	0.327
c4	Day 3	Control	1.1318e-06	4.022e-07			21	Day 3	Day 3 CTV	1.8445	0.0385				20	Day 3	Day 3 CTV	2.17	0.355
23		High	1.9545e-06	3.855e-07			25		Day 3 HV	1.9665	0.0635				24		Day 3 HV	2.89	0.4585
26		Medium	6.262e-07	1.159e-07			28		Day 3 MV	1.3145	0.1515				27		Day 3 MV	2.3	0.2515
		SAMPLE	Average -wt	Average -Beta	Average -Delta
	NV		37295000	126850	260000
	20 hrs	Control	8.945e-09	1.52345	1.17
		High	11510	10960	13400
		Medium	3.183	578.75	564
	Day 0	Control	1.1335e-06	2.788	1.69
		High	0.010655	45.825	102
		Medium	1.1058e-06	10.465	6.08
	Day 2	Control	9.3675e-07	1.894	2.3
		High	1.2525e-05	27.51	3.83
		Medium	0.01183	4.0105	2.14
	Day 3	Control	1.1318e-06	1.8445	2.17
		High	1.9545e-06	1.9665	2.89
		Medium	6.262e-07	1.3145	2.3

## Sheet: Participant 12
Data from Natasha Pillay
	Sample	average cocn	SEM			Beta	Sample	average conc	sem				Sample	average conc	sem
WTV	Wt virus	1647000	45000				Sample	average conc	sem				Ori Virus	308480	232020
c1	pre-wash CTV	25.08	3.41			c1	pre-wash CTV	4.1155	0.3585			c1	pre-wash CTV	2.842	1.37
c2	after-wash CTV	37.53	1.63			c2	after-wash CTV	3.1815	0.2055			c2	after-wash CTV	4.5555	3.1695
c3	Day 2 CTV	50.615	14.495			c3	Day 2 CTV	4.343	0.574			c3	Day 2 CTV	2.493	0.076
c4	Day 3 CTV	16.68	0			c4	Day 3 CTV	4.295	1.043			c4	Day 3 CTV	2.6875	0.2255
2	pre-wash HV	67495	12505			4	pre-wash HV	2380	190			3	pre-wash HV	2908.5	568.5
5	pre-wash MV	9123	1177			7	pre-wash MV	305.85	18.15			6	pre-wash MV	16.09	2.6
9	after-wash HV	1621.5	232.5			11	after-wash HV	30.125	2.825			10	after-wash HV	9.05	0.42
12	after-wash MV	136.6	2.7			14	after-wash MV	15.355	0.935			13	after-wash MV	5.765	0.8
16	Day 2 HV	2846.5	100.5			18	Day 2 HV	71.495	3.375			17	Day 2 HV	6.751	0.52
19	Day 2 MV	184.9	3.1			21	Day 2 MV	4.9865	0.4925			20	Day 2 MV	4.7475	0.8565
23	Day 3 HV	87.79	15.41			25	Day 3 HV	2.774	0.497			24	Day 3 HV	5.665	1.025
26	Day 3 MV	56.725	32.315			28	Day 3 MV	3.493	0.679			27	Day 3 MV	23.9285	21.7515
	Sample	average cocn	SEM			Beta	Sample	average conc	sem				Sample	average conc	sem
WTV	Wt virus	1647000	45000				Sample	average conc	sem				Ori Virus	308480	232020
c1	pre-wash CTV	25.08	3.41			c1	pre-wash CTV	4.1155	0.3585			c1	pre-wash CTV	2.842	1.37
2	pre-wash HV	67495	12505			4	pre-wash HV	2380	190			3	pre-wash HV	2908.5	568.5
5	pre-wash MV	9123	1177			7	pre-wash MV	305.85	18.15			6	pre-wash MV	16.09	2.6
c2	after-wash CTV	37.53	1.63			c2	after-wash CTV	3.1815	0.2055			c2	after-wash CTV	4.5555	3.1695
9	after-wash HV	1621.5	232.5			11	after-wash HV	30.125	2.825			10	after-wash HV	9.05	0.42
12	after-wash MV	136.6	2.7			14	after-wash MV	15.355	0.935			13	after-wash MV	5.765	0.8
c3	Day 2 CTV	50.615	14.495			c3	Day 2 CTV	4.343	0.574			c3	Day 2 CTV	2.493	0.076
16	Day 2 HV	2846.5	100.5			18	Day 2 HV	71.495	3.375			17	Day 2 HV	6.751	0.52
19	Day 2 MV	184.9	3.1			21	Day 2 MV	4.9865	0.4925			20	Day 2 MV	4.7475	0.8565
c4	Day 3 CTV	16.68	0			c4	Day 3 CTV	4.295	1.043			c4	Day 3 CTV	2.6875	0.2255
23	Day 3 HV	87.79	15.41			25	Day 3 HV	2.774	0.497			24	Day 3 HV	5.665	1.025
26	Day 3 MV	56.725	32.315			28	Day 3 MV	3.493	0.679			27	Day 3 MV	23.9285	21.7515
		SAMPLE	Average -wt	Average -Beta	Average -Delta
	NV		1647000		308480
	20 hrs	Control	25.08	4.1155	2.842
		High	67495	2380	2908.5
		Medium	9123	305.85	16.09
	Day 0	Control	37.53	3.1815	4.5555
		High	1621.5	30.125	9.05
		Medium	136.6	15.355	5.765
	Day 2	Control	50.615	4.343	2.493
		High	2846.5	71.495	6.751
		Medium	184.9	4.9865	4.7475
	Day 3	Control	16.68	4.295	2.6875
		High	87.79	2.774	5.665
		Medium	56.725	3.493	23.9285
