# Supplementary material for: Evaluation of a human mucosal tissue explant model for SARS-CoV-2 replication
Source: PLoS One. 2023 Sep 28;18(9):e0291146. doi: 10.1371/journal.pone.0291146 (PMC10538748; doi:10.1371/journal.pone.0291146)
Supplement: S2 File — (XLSX) [file pone.0291146.s015.xlsx]

## Sheet: Participant 17
				17						SEM			AVERAGE	SEM
Virus WT				480950			NV		480950	215150		Virus WT	480950	215150
pre-CtV1				0			Pre-wash	Control	0	0		Pre-CtV	0	0
pre-CtV 2								2 explants	81625	99590		Pre-2H	81625	99590
pre-CtV 3								4 explants	97900	122600		Pre-4H	97900	122600
pre-2HV 1				81625			Day 0	Control	0	0		Post-CtV	0	0
pre-2HV 2								2 explants	618.9	516.7		Post-2H	618.9	516.7
pre-2HV 3								4 explants	1004.5	1355		Post-4H	1004.5	1355
pre-4HV 1				97900			Day 1	Control	0	0		Day 1-CtV	0	0
pre-4HV 2								2 explants	586.9	585.8		Day 1-2H	586.9	585.8
pre-4HV 3								4 explants	419.05	0		Day 1-4H	419.05	0
post-CtV1				0			Day 2	Control	0	0		Day 2-CtV	0	0
post-CtV 2								2 explants	295.65	179.3		Day 2-2H	295.65	179.3
post-CtV 3								4 explants	341.8	410.2		Day 2-4H	341.8	410.2
post-2HV 1				618.9
post-2HV 2
post-2HV 3							Experiment not done in tripicate as not sufficient tissue
post-4HV 1				1004.5
post-4HV 2
post-4HV 3
Day 1-CtV1				0
Day 1-CtV 2
Day 1-CtV3
Day 1-2HV 1				586.9
Day 1-2HV 2
Day 1-2HV 3
Day 1-4HV 1				419.05
Day 1-4HV 2
Day 1-4HV 3
Day 2-CtV1				0
Day 2-CtV 2
Day 2-2HV 1				295.65
Day 2-2HV 1
Day 2-2HV 2
Day 2-4HV 2				341.8
Day 2-4HV 1
Day 2-4HV 2

## Sheet: Participant 16
			16	Average	SEM				Average	SEM
Virus WT			715200	715200	0		NV		715200	559300
pre-CtV1			0	0	0		Pre-wash	Control	0	0
pre-CtV 2			0					2 explants	33850	4595
pre-CtV 3								4 explants	35175	3415
pre-2HV 1			29255	33850	4595		Day 0	Control	0	0
pre-2HV 2			38445					2 explants	28.2675	14.2125
pre-2HV 3								4 explants	808.55	636.95
pre-4HV 1			38590	35175	3415		Day 1	Control	0	0
pre-4HV 2			31760					2 explants	122.653	69.0975
pre-4HV 3								4 explants	338.325	59.325
post-CtV1			0	0	0		Day 2	Control	0	0
post-CtV 2			0					2 explants	50.0875	30.6175
post-CtV 3								4 explants	251	34.15
post-2HV 1			42.48	28.2675	14.2125
post-2HV 2			14.055
post-2HV 3
post-4HV 1			1445.5	808.55	636.95
post-4HV 2			171.6
post-4HV 3
Day 1-CtV1			0	0	0
Day 1-CtV 2			0
Day 1-CtV3
Day 1-2HV 1			191.75	122.653	69.0975
Day 1-2HV 2			53.555
Day 1-2HV 3
Day 1-4HV 1			397.65	338.325	59.325
Day 1-4HV 2			279
Day 1-4HV 3
Day 2-CtV1			0	0	0
Day 2-CtV 2			0
Day 2-2HV 1
Day 2-2HV 1			80.705	50.0875	30.6175
Day 2-2HV 2			19.47
Day 2-4HV 2
Day 2-4HV 1			285.15	251	34.15
Day 2-4HV 2			216.85

## Sheet: Participant 15
		15	Average	SEM
Virus WT		486500	486500	0				Average	SEM
pre-CtV1		0	0	0		NV		486500	486500
pre-CtV 2		0				Pre-wash	Control	0	0
pre-CtV 3		0					2 explants	39048.3	2255.7
pre-2HV 1		42395	39048.3	2255.7			4 explants	26860	3854.08
pre-2HV 2		39995				Day 0	Control	0	0
pre-2HV 3		34755					2 explants	61.325	35.2306
pre-4HV 1		34495	26860	3854.08			4 explants	69.77	6.78745
pre-4HV 2		23960				Day 1	Control	0	0
pre-4HV 3		22125					2 explants	2603.24	2543.4
post-CtV1		0	0	0			4 explants	128.493	44.7894
post-CtV 2		0				Day 2	Control	1.11	1.11
post-CtV 3		0					2 explants	38.3583	11.7604
post-2HV 1		31.205	61.325	35.2306			4 explants	27.43	8.37
post-2HV 2		21.22
post-2HV 3		131.55
post-4HV 1		67.445	69.77	6.78745
post-4HV 2		59.35
post-4HV 3		82.515
Day 1-CtV1		0	0	0
Day 1-CtV 2		0
Day 1-CtV3		0
Day 1-2HV 1		7690	2603.24	2543.4
Day 1-2HV 2		77.47
Day 1-2HV 3		42.26
Day 1-4HV 1		39.28	128.493	44.7894
Day 1-4HV 2		180.1
Day 1-4HV 3		166.1
Day 2-CtV1		0	1.11	1.11
Day 2-CtV 2		2.22
Day 2-2HV 1		61.86	38.3583	11.7604
Day 2-2HV 1		25.785
Day 2-2HV 2		27.43
Day 2-4HV 1		27.43	27.43	8.37
Day 2-4HV 2		10.69
	Average
Virus WT	486500
pre-CtV1	0	0
pre-CtV 2	0
pre-CtV 3	0
post-CtV1	0	0
post-CtV 2	0
post-CtV 3	0
Day 1-CtV1	0	0
Day 1-CtV 2	0
Day 1-CtV3	0
Day 2-CtV1	0	1.11
Day 2-CtV 2	2.22
pre-2HV 1	42395	39048.3
pre-2HV 2	39995
pre-2HV 3	34755
post-2HV 1	31.205
post-2HV 2	21.22
post-2HV 3	131.55
Day 1-2HV 1	7690
Day 1-2HV 2	77.47
Day 1-2HV 3	42.26
Day 2-2HV 1	61.86
Day 2-2HV 2	25.785
pre-4HV 1	34495
pre-4HV 2	23960
pre-4HV 3	22125
post-4HV 1	67.445
post-4HV 2	59.35
post-4HV 3	82.515
Day 1-4HV 1	39.28
Day 1-4HV 2	180.1
Day 1-4HV 3	166.1
Day 2-4HV 1	27.43
Day 2-4HV 2	10.69

## Sheet: Participant 14
	14	Average	SEM				Average	SEM
Virus WT	1016000	1016000	0		NV		1016000	96000
pre-CtV1	0	0	0		Pre-wash	Control	0	0
pre-CtV 2	0					2 explants	45010	2446.59
pre-CtV 3						4 explants	51305	2145
pre-2HV 1	46740	45010	2446.59		Day 0	Control	0.872	0.872
pre-2HV 2	43280					2 explants	2739.33	2474.47
pre-2HV 3						4 explants	1033.2	550.8
pre-4HV 1	49160	51305	2145		Day 1	Control	0	0
pre-4HV 2	53450					2 explants	225.013	76.3375
pre-4HV 3						4 explants	1235.38	1054.77
post-CtV1	1.744	0.872	0.872		Day 2	Control	0	0
post-CtV 2	0					2 explants	387.05	84.45
post-CtV 3						4 explants	114.71	81.74
post-2HV 1	5213.8	2739.33	2474.47
post-2HV 2	264.85
post-2HV 3
post-4HV 1	1584	1033.2	550.8
post-4HV 2	482.4
post-4HV 3
Day 1-CtV1	0	0	0
Day 1-CtV 2	0
Day 1-CtV3
Day 1-2HV 1	301.35	225.013	76.3375
Day 1-2HV 2	148.675
Day 1-2HV 3
Day 1-4HV 1	2290.15	1235.38	1054.77
Day 1-4HV 2	180.6
Day 1-4HV 3
Day 2-CtV1	0	0	0
Day 2-CtV 2	0
Day 2-2HV 1
Day 2-2HV 1	302.6	387.05	84.45
Day 2-2HV 2	471.5
Day 2-4HV 2
Day 2-4HV 1	196.45	114.71	81.74
Day 2-4HV 2	32.97

## Sheet: Participant 18
						Average	SEM				Average	SEM
Virus WT					448200	416050	32150		NV		416050	32150
Virus WT					383900		0		Pre-wash	Control	0	0
pre-CtV1					0	0	0			2 explants	65750	15485.1
pre-CtV 2					0					4 explants	50200	6215.18
pre-CtV 3					0				Day 0	Control	0	0
pre-2HV 1					43095	65750	15485.1			2 explants	209.415	114.604
pre-2HV 2					95365					4 explants	379.638	120.983
pre-2HV 3					58790				Day 1	Control	0	0
pre-4HV 1					55280	50200	6215.18			2 explants	299.517	11.9675
pre-4HV 2					37835					4 explants	432.3	56.7764
pre-4HV 3					57485				Day 2	Control	0	0
post-CtV1					0	0	0			2 explants	298.033	25.9131
post-CtV 2					0					4 explants	279.35	0
post-CtV 3					0
post-2HV 1					419.7	209.415	114.604
post-2HV 2					183.25
post-2HV 3					25.295
post-4HV 1					617.35	379.638	120.983
post-4HV 2					221.665
post-4HV 3					299.9
Day 1-CtV1					0	0	0
Day 1-CtV 2					0
Day 1-CtV3					0
Day 1-2HV 1					322.9	299.517	11.9675
Day 1-2HV 2					283.4
Day 1-2HV 3					292.25
Day 1-4HV 1					319.95	432.3	56.7764
Day 1-4HV 2					502.75
Day 1-4HV 3					474.2
Day 2-CtV1					0	0	82.0833
Day 2-CtV 2					0
Day 2-2HV 1					246.25	298.033	25.9131
Day 2-2HV 1					322.1
Day 2-2HV 2					325.75
Day 2-4HV 1					325.75	302.55	23.2
Day 2-4HV 2					279.35
Day 2-4HV 2

## Sheet: Combined for 14-18
	14	15	16	17	18	Average	SEM			Average	SEM				Average	SEM			Average					SEM
Virus WT	1016000	486500	715200	480950	416050	622940	554720		Virus WT	622940	554720			Virus WT	622940	554720		Inoculum	622940			NV	622940	554720
pre-CtV1	0	0	0	0	0	0	0		pre-CtV1	0				pre-CtV1	0			Pre-wash -C	0	0		Control	0	0
pre-CtV 2	0	0	0		0	0	0		pre-CtV 2	0				pre-CtV 2	0				0			2 explants	49888.6	2255.44
pre-CtV 3		0			0		0		pre-CtV 3					pre-CtV 3					0			4 explants	43880.4	17013.7
pre-2HV 1	46740	42395	29255	81625	43095	48622	43095		pre-2HV 1	48622	43095			pre-2HV 1	48622	43095		Pre-wash -2 EP	48622	49888.6		Control	0.116267	0.116267
pre-2HV 2	43280	39995	38445		95365	54271.2	41637.5		pre-2HV 2	54271.2	41637.5			pre-2HV 2	54271.2	41637.5			54271.2			2 explants	488.161	388.721
pre-2HV 3		34755			58790	46772.5	46772.5		pre-2HV 3	46772.5	46772.5			pre-2HV 3	46772.5	46772.5			46772.5			4 explants	456.24	244.069
pre-4HV 1	49160	34495	38590	97900	55280	55085	49160		pre-4HV 1	55085	49160			pre-4HV 1	55085	49160		Pre-wash -4 EP	55085	43880.4		Control	0	0
pre-4HV 2	53450	23960	31760		37835	36751.2	34797.5		pre-4HV 2	36751.2	34797.5			pre-4HV 2	36751.2	34797.5			36751.2			2 explants	708.87	554.908
pre-4HV 3		22125			57485	39805	39805		pre-4HV 3	39805	39805			pre-4HV 3	39805	39805			39805			4 explants	432.993	130.493
post-CtV1	1.744	0	0	0	0	0.3488	0		post-CtV1	0.3488				post-CtV1	0.3488			Day 0 - C	0.3488	0.116267		Control	0.2775	0.2775
post-CtV 2	0	0	0		0	0	0		post-CtV 2	0				post-CtV 2	0				0			2 explants	198.363	8.27931
post-CtV 3		0			0	0	0		post-CtV 3	0				post-CtV 3	0				0			4 explants	192.108	34.7105
post-2HV 1	5213.8	31.205	42.48	618.9	419.7	1265.22	419.7		post-2HV 1	1265.22	419.7			post-2HV 1	1265.22	419.7		Day 0 - 2 EP	1265.22	488.161
post-2HV 2	264.85	21.22	14.055		183.25	120.844	102.235		post-2HV 2	120.844	102.235			post-2HV 2	120.844	102.235			120.844
post-2HV 3		131.55			25.295	78.4225	78.4225		post-2HV 3	78.4225	78.4225			post-2HV 3	78.4225	78.4225			78.4225
post-4HV 1	1584	67.445	1445.5	1004.5	617.35	943.759	1004.5		post-4HV 1	943.759	1004.5			post-4HV 1	943.759	1004.5		Day 0 - 4 EP	943.759	456.24
post-4HV 2	482.4	59.35	171.6		221.665	233.754	196.632		post-4HV 2	233.754	196.632			post-4HV 2	233.754	196.632			233.754
post-4HV 3		82.515			299.9	191.207	191.207		post-4HV 3	191.207	191.207			post-4HV 3	191.207	191.207			191.207
Day 1-CtV1	0	0	0	0	0	0	0		Day 1-CtV1	0				Day 1-CtV1	0			Day 1 - C	0	#VALUE!
Day 1-CtV 2	0	0	0		0	0	0		Day 1-CtV 2	0				Day 1-CtV 2	0				0
Day 1-CtV3		0			0	0	0		Day 1-CtV3	0				Day 1-CtV3	0				0
Day 1-2HV 1	301.35	7690	191.75	586.9	322.9	1818.58	322.9		Day 1-2HV 1	1818.58	322.9			Day 1-2HV 1	1818.58	322.9		Day 1 -2 EP	1818.58	708.87
Day 1-2HV 2	148.675	77.47	53.555		283.4	140.775	113.073		Day 1-2HV 2	140.775	113.073			Day 1-2HV 2	140.775	113.073			140.775
Day 1-2HV 3		42.26			292.25	167.255	167.255		Day 1-2HV 3	167.255	167.255			Day 1-2HV 3	167.255	167.255			167.255
Day 1-4HV 1	2290.15	39.28	397.65	419.05	319.95	693.216	397.65		Day 1-4HV 1	693.216	397.65			Day 1-4HV 1	693.216	397.65		Day 1 -4 EP	693.216	432.993
Day 1-4HV 2	180.6	180.1	279		502.75	285.613	229.8		Day 1-4HV 2	285.613	229.8			Day 1-4HV 2	285.613	229.8			285.613
Day 1-4HV 3		166.1			474.2	320.15	320.15		Day 1-4HV 3	320.15	320.15			Day 1-4HV 3	320.15	320.15			320.15
Day 2-CtV1	0	0	0	0	0	0	0		Day 2-CtV1	0				Day 2-CtV1	0			Day 2 - C	0	0.2775
Day 2-CtV 2	0	2.22	0		0	0.555	0		Day 2-CtV 2	0.555				Day 2-CtV 2	0.555				0.555
Day 2-2HV 1		61.86		295.65	246.25	201.253	246.25		Day 2-2HV 1	201.253	246.25			Day 2-2HV 1	201.253	246.25		Day 2- 2EP	201.253	198.363
Day 2-2HV 1	302.6	25.785	80.705		322.1	182.798	191.653		Day 2-2HV 1	182.798	191.653			Day 2-2HV 1	182.798	191.653			182.798
Day 2-2HV 2	471.5	27.43	19.47		325.75	211.037	176.59		Day 2-2HV 2	211.037	176.59			Day 2-2HV 2	211.037	176.59			211.037
Day 2-4HV 2		10.69		341.8	279.35	210.613	279.35		Day 2-4HV 2	210.613	279.35			Day 2-4HV 2	210.613	279.35		Day 2 - 4EP	210.613	192.108
Day 2-4HV 1	196.45		285.15			240.8	240.8		Day 2-4HV 1	240.8	240.8			Day 2-4HV 1	240.8	240.8			240.8
Day 2-4HV 2	32.97		216.85			124.91	124.91		Day 2-4HV 2	124.91	124.91			Day 2-4HV 2	124.91	124.91			124.91
