# Supplementary material for: Evaluation of a human mucosal tissue explant model for SARS-CoV-2 replication
Source: PLoS One. 2023 Sep 28;18(9):e0291146. doi: 10.1371/journal.pone.0291146 (PMC10538748; doi:10.1371/journal.pone.0291146)
Supplement: S3 File — (XLSX) [file pone.0291146.s016.xlsx]

## Sheet: Participant 11
													Average	SEM
Virus											4484			0				Average	SEM					Average	SEM
prewash	c1										0		0	0		NV		4345	62			NV		4345	62
	c2										0					20 hrs	Control	0	0			20 hrs	Control	0	0
	c3										0						High	303.32	145.789				High	303.32	145.789
	h1										410.4		303.32	145.789			Medium	53.02	11.4444				Medium	53.02	11.4444
	h2										484.65						Low	3.05317	1.88347				Low	3.05317	1.88347
	h3										14.91					Day 0	Control	0	0			Day 0	Control	0	0
	m1										74.315		53.02	11.4444			High	32.4867	7.42611				High	32.4867	7.42611
	m2										49.64						Medium	1.25033	0.626416				Medium	1.25033	0.626416
	m3										35.105						Low	0	0				Low	0	0
	l1										2.669		3.05317	1.88347		Day 1	Control					Day 2	Control	0.146867	0.146867
	l2										6.4905						High						High	0.1157	0.1157
	l3										0						Medium						Medium	0.071025	0.0583136
post wash	c1										0		0	0			Low						Low	0.05145	0.0336698
	c2										0					Day 2	Control	0.146867	0.146867			Day 7	Control	0.0577667	0.0577667
	c3										0						High	0.1157	0.1157				High	1.338	0.313555
	h1										43.12		32.4867	7.42611			Medium	0.071025	0.0583136				Medium	0.157365	0.0973526
	h2										18.19						Low	0.05145	0.0336698				Low	0.0690367	0.0560082
	h3										36.15					Day 3	Control					Day 11	Control	0.0158633	0.0158633
	m1										0		1.25033	0.626416			High						High	0.69735	0.361968
	m2										1.807						Medium						Medium	0.176908	0.0915686
	m3										1.944						Low						Low	0.0902733	0.0475567
	l1										0		0	0		Day 7	Control	0.0577667	0.0577667
	l2										0						High	1.338	0.313555
	l3										0						Medium	0.157365	0.0973526
day 1	c1																Low	0.0690367	0.0560082
	c2															Day 11	Control	0.0158633	0.0158633
	c3																High	0.69735	0.361968
	h1																Medium	0.176908	0.0915686
	h2																Low	0.0902733	0.0475567
	h3															Day 15	Control
	m1																High
	m2																Medium
	m3																Low
	l1
	l2
	l3
day 2	c1										0.4406		0.146867	0.146867
	c2										0
	c3										0
	h1										0		0.1157	0.1157
	h2										0
	h3										0.3471
	m1										0.18665		0.071025	0.0583136
	m2										0
	m3										0.026425
	l1										0		0.05145	0.0336698
	l2										0.1148
	l3										0.03955
day 3	c1
	c2
	c3
	h1
	h2
	h3
	m1
	m2
	m3
	l1
	l2
	l3
Day7	c1										0		0.0577667	0.0577667
	c2										0
	c3										0.1733
	h1										1.386		1.338	0.313555
	h2										0.7725
	h3										1.8555
	m1										0.3448		0.157365	0.0973526
	m2										0.109295
	m3										0.018
	l1										0.02716		0.0690367	0.0560082
	l2										0.17995
	l3										0
day 11	c1										0		0.0158633	0.0158633
	c2										0
	c3										0.04759
	h1										1.4201		0.69735	0.361968
	h2										0.3001
	h3										0.37185
	m1										0.22435		0.176908	0.0915686
	m2										0.306375
	m3										0
	l1										0.0581		0.0902733	0.0475567
	l2										0.028845
	l3										0.183875
Day15	c1
	c2
	c3
	h1
	h2
	h3
	m1
	m2
	m3
	l1
	l2
	l3

## Sheet: Participant 10
											Average	SEM				Average	SEM
Virus										16347.5		0		NV		18135	3415					Average	SEM
prewash	c1									0	0.289833	0.289833		20 hrs	Control	0.289833	0.289833			NV		18135	3415
	c2									0					High	988.733	505.248			20 hrs	Control	0.289833	0.289833
	c3									0.8695					Medium	24.3283	9.54951				High	988.733	505.248
	h1									1998.25	988.733	505.248			Low	0.850833	0.612505				Medium	24.3283	9.54951
	h2									445.45				Day 1	Control	0	0				Low	0.850833	0.612505
	h3									522.5					High	0.120833	0.0665297			Day 1	Control	0	0
	m1									43.415	24.3283	9.54951			Medium	0	0				High	0.120833	0.0665297
	m2									14.19					Low	0	0				Medium	0	0
	m3									15.38				Day 2	Control						Low	0	0
	l1									0	0.850833	0.612505			High					Day 3	Control	0	0
	l2									0.513					Medium						High	0	0
	l3									2.0395					Low						Medium	0	0
post wash	c1													Day 3	Control	0	0				Low	0	0
	c2														High	0	0			Day 11	Control	0	0
	c3														Medium	0	0				High	0.108117	0.108117
	h1														Low	0	0				Medium	0.0828667	0.0415548
	h2													Day 7	Control						Low	0	0
	h3														High
	m1														Medium
	m2														Low
	m3													Day 11	Control	0	0
	l1														High	0.108117	0.108117
	l2														Medium	0.0828667	0.0415548
	l3														Low	0	0
day 1	c1													Day 15	Control
	c2														High
	c3														Medium
	h1														Low
	h2
	h3
	m1
	m2
	m3
	l1
	l2
	l3
day 2	c1									0	0	0
	c2									0
	c3									0
	h1									0	0.120833	0.0665297
	h2									0.2295
	h3									0.133
	m1									0	0	0
	m2									0
	m3									0
	l1									0	0	0
	l2									0
	l3									0
day 3	c1									0	0	0
	c2									0
	c3									0
	h1									0	0	0
	h2									0
	h3									0
	m1									0	0	0
	m2									0
	m3									0
	l1									0	0	0
	l2									0
	l3									0
Day7	c1
	c2
	c3
	h1
	h2
	h3
	m1
	m2
	m3
	l1
	l2
	l3
day 11	c1									0	0	0
	c2									0
	c3									0
	h1									0	0.108117	0.108117
	h2									0.32435
	h3									0
	m1									0.1188	0.0828667	0.0415548
	m2									0.1298
	m3									0
	l1									0	0	0
	l2									0
	l3									0
Day15	c1
	c2
	c3
	h1
	h2
	h3
	m1
	m2
	m3
	l1
	l2
	l3

## Sheet: Participant 9
										Average	SEM					Average	SEM
Virus									17932.5					NV		16360	1710
prewash	c1								0	0	0			20 hrs	Control	0	0
	c2								0						High	234.417	22.2157
	c3								0						Medium	25.1028	13.8765
	h1								278.55	234.417	22.2157				Low	0.510983	0.117208
	h2								207.9					Day1	Control	0.00654167	0.00654167
	h3								216.8						High	9.76533	4.87261
	m1								7.2235	25.1028	13.8765				Medium	0.162883	0.132932
	m2								15.66						Low	0.0247883	0.0247883
	m3								52.425					Day 3	Control	0.0747533	0.0390807
	l1								0.3936	0.510983	0.117208				High	0.071945	0.0148321
	l2								0.7454						Medium	0.0649383	0.0267608
	l3								0.39395						Low	0.068485	0.0250365
post wash	c1													Day 7	Control	0	0
	c2														High	0	0
	c3														Medium	0	0
	h1														Low	0	0
	h2													Day 11	Control	0	0
	h3														High	0.0202833	0.0202833
	m1														Medium	0	0
	m2														Low	0	0
	m3													Day 15	Control	0.00713833	0.00713833
	l1														High	0.033915	0.033915
	l2														Medium	0	0
	l3														Low	0	0
day 1	c1								0.019625	0.00654167	0.00654167
	c2								0
	c3								0
	h1								19.505	9.76533	4.87261
	h2								5.1805
	h3								4.6105
	m1								0.06235	0.162883	0.132932
	m2								0
	m3								0.4263
	l1								0	0.0247883	0.0247883
	l2								0
	l3								0.074365
day 2	c1
	c2
	c3
	h1
	h2
	h3
	m1
	m2
	m3
	l1
	l2
	l3
day 3	c1								0.09236	0.0747533	0.0390807
	c2								0.1319
	c3								0
	h1								0.04356	0.071945	0.0148321
	h2								0.078675
	h3								0.0936
	m1								0.014925	0.0649383	0.0267608
	m2								0.10645
	m3								0.07344
	l1								0.029065	0.068485	0.0250365
	l2								0.061455
	l3								0.114935
Day7	c1								0	0	0
	c2								0
	c3								0
	h1								0	0	0
	h2								0
	h3								0
	m1								0	0	0
	m2								0
	m3								0
	l1								0	0	0
	l2								0
	l3								0
day 11	c1								0	0	0
	c2								0
	c3								0
	h1								0.06085	0.0202833	0.0202833
	h2								0
	h3								0
	m1								0	0	0
	m2								0
	m3								0
	l1								0	0	0
	l2								0
	l3								0
Day15	c1								0.021415	0.00713833	0.00713833
	c2								0
	c3								0
	h1								0	0.033915	0.033915
	h2								0
	h3								0.101745
	m1								0	0	0
	m2								0
	m3								0
	l1								0	0	0
	l2								0
	l3								0

## Sheet: Particpant 8
									Average	SEM					Average	SEM
Virus								14827.5		0			NV		17185	495
prewash	c1							0	0.053105	0.0268797			20 hrs	Control	0.053105	0.0268797
	c2							0.0869						High	371.6	106.045
	c3							0.072415						Medium	15.7917	0.963355
	h1							583.1	371.6	106.045				Low	3.1075	1.30272
	h2							252.15					Day1	Control	0.051975	0.016422
	h3							279.55						High	13.7932	8.2653
	m1							14.245	15.7917	0.963355				Medium	1.71472	1.4919
	m2							17.56						Low	0.184263	0.0192496
	m3							15.57					Day 3	Control	0.125452	0.0078126
	l1							5.6815	3.1075	1.30272				High	0.180183	0.020331
	l2							1.471						Medium	0.162617	0.00532105
	l3							2.17						Low	0.150195	0.01232
post wash	c1												Day 7	Control	0.069475	0.0497139
	c2													High	0.464208	0.37571
	c3													Medium	0.0466383	0.0216444
	h1													Low	0.01629	0.01629
	h2												Day 11	Control	0.022135	0.0188002
	h3													High	0.266243	0.23403
	m1													Medium	0.101407	0.0305572
	m2													Low	0.034015	0.0195954
	m3												Day 15	Control	0.211618	0.105408
	l1													High	0.403807	0.29902
	l2													Medium	0.0787	0.0434836
	l3													Low	0.330328	0.245121
day 1	c1							0.02882	0.051975	0.016422
	c2							0.083725
	c3							0.04338
	h1							29.865	13.7932	8.2653
	h2							2.408
	h3							9.1065
	m1							4.6985	1.71472	1.4919
	m2							0.2136
	m3							0.23205
	l1							0.21945	0.184263	0.0192496
	l2							0.15314
	l3							0.1802
day 2	c1
	c2
	c3
	h1
	h2
	h3
	m1
	m2
	m3
	l1
	l2
	l3
day 3	c1							0.14085	0.125452	0.0078126
	c2							0.115455
	c3							0.12005
	h1							0.1952	0.180183	0.020331
	h2							0.13995
	h3							0.2054
	m1							0.16325	0.162617	0.00532105
	m2							0.1715
	m3							0.1531
	l1							0.15985	0.150195	0.01232
	l2							0.125735
	l3							0.165
Day7	c1							0.029105	0.069475	0.0497139
	c2							0.01097
	c3							0.16835
	h1							1.2145	0.464208	0.37571
	h2							0.053425
	h3							0.1247
	m1							0.089925	0.0466383	0.0216444
	m2							0.02463
	m3							0.02536
	l1							0	0.01629	0.01629
	l2							0.04887
	l3							0
day 11	c1							0.00688	0.022135	0.0188002
	c2							0
	c3							0.059525
	h1							0.73275	0.266243	0.23403
	h2							0
	h3							0.06598
	m1							0.09511	0.101407	0.0305572
	m2							0.1572
	m3							0.05191
	l1							0.034165	0.034015	0.0195954
	l2							0.06788
	l3							0
Day15	c1							0.37365	0.211618	0.105408
	c2							0.2474
	c3							0.013805
	h1							1.0005	0.403807	0.29902
	h2							0.07072
	h3							0.1402
	m1							0.086	0.0787	0.0434836
	m2							0.1501
	m3							0
	l1							0.075835	0.330328	0.245121
	l2							0.0947
	l3							0.82045

## Sheet: participant 7
								Average	SEM				Average	SEM
Virus							19707.5				NV		15960	1130
prewash	c1						0.06164	0.100248	0.0386075		20 hrs	Control	0.100248	0.0386075
	c2						0.138855					High	2287.75	440.25
	c3											Medium	256.275	43.075
	h1						2728	2287.75	440.25			Low	25.75	8.92
	h2						1847.5				Day1	Control	0.0414175	0.0414175
	h3											High	31.215	8.49
	m1						299.35	256.275	43.075			Medium	4.94425	3.01925
	m2						213.2					Low	0.263425	0.020175
	m3										Day 3	Control	0.0098125	0.0098125
	l1						34.67	25.75	8.92			High	0.18701	0.08319
	l2						16.83					Medium	0.039465	0.03288
	l3											Low	0.0121575	0.0121575
post wash	c1										Day 7	Control	0.0151075	0.0076125
	c2											High	0.6342	0.5168
	c3											Medium	0.032015	0.014185
	h1											Low	0.0231	0.0231
	h2										Day 11	Control	0.011545	0.011545
	h3											High	0.27495	0.1325
	m1											Medium	0	0
	m2											Low	0.014855	0.014855
	m3										Day 15	Control	0	0
	l1											High	0.40015	0.17795
	l2											Medium	0.048355	0.048355
	l3											Low	0.01425	0.01425
day 1	c1						0	0.0414175	0.0414175
	c2						0.082835
	c3
	h1						22.725	31.215	8.49
	h2						39.705
	h3
	m1						7.9635	4.94425	3.01925
	m2						1.925
	m3
	l1						0.2836	0.263425	0.020175
	l2						0.24325
	l3
day 2	c1
	c2
	c3
	h1
	h2
	h3
	m1
	m2
	m3
	l1
	l2
	l3
day 3	c1						0.019625	0.0098125	0.0098125
	c2						0
	c3
	h1						0.10382	0.18701	0.08319
	h2						0.2702
	h3
	m1						0.006585	0.039465	0.03288
	m2						0.072345
	m3
	l1						0	0.0121575	0.0121575
	l2						0.024315
	l3
Day7	c1						0.02272	0.0151075	0.0076125
	c2						0.007495
	c3
	h1						0.1174	0.6342	0.5168
	h2						1.151
	h3
	m1						0.01783	0.032015	0.014185
	m2						0.0462
	m3
	l1						0.0462	0.0231	0.0231
	l2						0
	l3
day 11	c1						0.02309	0.011545	0.011545
	c2						0
	c3
	h1						0.14245	0.27495	0.1325
	h2						0.40745
	h3
	m1						0	0	0
	m2						0
	m3
	l1						0.02971	0.014855	0.014855
	l2						0
	l3
Day15	c1						0	0	0
	c2						0
	c3
	h1						0.2222	0.40015	0.17795
	h2						0.5781
	h3
	m1						0	0.048355	0.048355
	m2						0.09671
	m3
	l1						0.0285	0.01425	0.01425
	l2						0
	l3

## Sheet: Particpant 6
							Average	SEM
Virus						1572.5		0					Average	SEM
prewash	c1					0	0	0			NV		1573	102
	c2					0					20 hrs	Control	0	0
	c3					0						High	166.072	53.0366
	h1					156.25	166.072	53.0366				Medium	42.55	22.5601
	h2					262.45						Low	3.72283	0.448948
	h3					79.515					Day1	Control	0.02097	0.0166467
	m1					76.825	42.55	22.5601				High	2.355	1.39883
	m2					0						Medium	0.540733	0.154448
	m3					50.825						Low	0.044015	0.0183914
	l1					4.181	3.72283	0.448948			Day 3	Control	0.00427633	0.00237119
	l2					4.1625						High	0.0466183	0.0112207
	l3					2.825						Medium	0.0127292	0.00512746
post wash	c1											Low	0.00832267	0.00205143
	c2										Day 7	Control	0.0006925	0.0006925
	c3											High	0.10775	0.0996571
	h1											Medium	0.00645217	0.00243277
	h2											Low	0.012075	0.00419673
	h3										Day 11	Control	0.0048785	0.0048785
	m1											High	0.108177	0.0877291
	m2											Medium	0.00246617	0.00148742
	m3											Low	0.00239	0.00239
	l1										Day 15	Control	0.013442	0.0045749
	l2											High	0.0977767	0.0853468
	l3											Medium	0.0061245	0.0027164
day 1	c1					0.00906	0.02097	0.0166467				Low	0.0006975	0.0006975
	c2					0
	c3					0.05385
	h1					0.862	2.355	1.39883
	h2					1.0525
	h3					5.1505
	m1					0.83365	0.540733	0.154448
	m2					0.30935
	m3					0.4792
	l1					0.021515	0.044015	0.0183914
	l2					0.080465
	l3					0.030065
day 2	c1
	c2
	c3
	h1
	h2
	h3
	m1
	m2
	m3
	l1
	l2
	l3
day 3	c1					0.00819	0.00427633	0.00237119
	c2					0
	c3					0.004639
	h1					0.065135	0.0466183	0.0112207
	h2					0.02638
	h3					0.04834
	m1					0.02283	0.0127292	0.00512746
	m2					0.006145
	m3					0.0092125
	l1					0.007045	0.00832267	0.00205143
	l2					0.005585
	l3					0.012338
Day7	c1					0.0020775	0.0006925	0.0006925
	c2					0
	c3					0
	h1					0.012503	0.10775	0.0996571
	h2					0.0037465
	h3					0.307
	m1					0.010881	0.00645217	0.00243277
	m2					0.002493
	m3					0.0059825
	l1					0.005295	0.012075	0.00419673
	l2					0.01975
	l3					0.01118
day 11	c1					0.0146355	0.0048785	0.0048785
	c2					0
	c3					0
	h1					0.04263	0.108177	0.0877291
	h2					0
	h3					0.2819
	m1					0.0022585	0.00246617	0.00148742
	m2					0.00514
	m3					0
	l1					0.00717	0.00239	0.00239
	l2					0
	l3					0
Day15	c1					0.01118	0.013442	0.0045749
	c2					0.022251
	c3					0.006895
	h1					0.016705	0.0977767	0.0853468
	h2					0.008225
	h3					0.2684
	m1					0.011525	0.0061245	0.0027164
	m2					0.002912
	m3					0.0039365
	l1					0	0.0006975	0.0006975
	l2					0
	l3					0.0020925

## Sheet: Participant 5
						Average	SEM				Virus		Average	SEM
Virus					2499						NV		2511.5	320.5
prewash	c1				0	0	0				20 hrs	Control	0	0
	c2				0							High	870.217	94.0489
	c3				0							Medium	82.8767	16.601
	h1				923.5	870.217	94.0489					Low	4.796	0.67218
	h2				687.35						Day1	Control	0	0
	h3				999.8							High	38.3558	26.933
	m1				110.73	82.8767	16.601					Medium	30.0003	29.9152
	m2				84.6							Low	0.143692	0.143692
	m3				53.3						Day 3	Control	0	0
	l1				5.646	4.796	0.67218					High	0.134653	0.115533
	l2				5.273							Medium	0	0
	l3				3.469							Low	2.9955	2.9955
post wash	c1										Day 7	Control	0	0
	c2											High	98.0593	50.0287
	c3											Medium	0	0
	h1											Low	0	0
	h2										Day 11	Control	0	0
	h3											High	252.977	129.346
	m1											Medium	0	0
	m2											Low	0	0
	m3										Day 15	Control	0	0
	l1											High	253.6	94.636
	l2											Medium	0.0386833	0.0386833
	l3											Low	0	0
day 1	c1				0	0	0
	c2				0
	c3				0
	h1				15	38.3558	26.933
	h2				7.9975
	h3				92.07
	m1				89.8305	30.0003	29.9152
	m2				0.1703
	m3				0
	l1				0.431075	0.143692	0.143692
	l2				0
	l3				0
day 2	c1
	c2
	c3
	h1
	h2
	h3
	m1
	m2
	m3
	l1
	l2
	l3
day 3	c1				0	0	0
	c2				0
	c3				0
	h1				0	0.134653	0.115533
	h2				0.3646
	h3				0.03936
	m1				0	0	0
	m2				0
	m3				0
	l1				0	2.9955	2.9955
	l2				0
	l3				8.9865
Day7	c1				0	0	0
	c2				0
	c3				0
	h1				177.7	98.0593	50.0287
	h2				110.695
	h3				5.783
	m1				0	0	0
	m2				0
	m3				0
	l1				0	0	0
	l2				0
	l3				0
day 11	c1				0	0	0
	c2				0
	c3				0
	h1				178.35	252.977	129.346
	h2				504.8
	h3				75.78
	m1				0	0	0
	m2				0
	m3				0
	l1				0	0	0
	l2				0
	l3				0
Day15	c1				0	0	0
	c2				0
	c3				0
	h1				145.5	253.6	94.636
	h2				442.2
	h3				173.1
	m1				0.11605	0.0386833	0.0386833
	m2				0
	m3				0
	l1				0	0	0
	l2				0
	l3				0

## Sheet: participant 4
					Average	SEM				Virus		Average	SEM
Virus				6907.75						NV		7799	1768
prewash	c1			0	0	0				20 hrs	Control	0	0
	c2			0							High	1712.83	143.513
	c3			0							Medium	226.283	18.8935
	h1			1998	1712.83	143.513					Low	15.9177	3.12129
	h2			1542						Day1	Control	0	0
	h3			1598.5							High	12.5458	4.96212
	m1			250.25	226.283	18.8935					Medium	0.661533	0.0768464
	m2			239.6							Low	0.414867	0.0525405
	m3			189						Day 3	Control	0.0265983	0.00435827
	l1			18.685	15.9177	3.12129					High	0.243077	0.113595
	l2			9.688							Medium	0.06104	0.0258638
	l3			19.38							Low	0.013615	0.00741873
post wash	c1									Day 7	Control	0.021045	0.00954853
	c2										High	0.215718	0.0801275
	c3										Medium	0.0624783	0.0125505
	h1										Low	0.0293817	0.0150842
	h2									Day 11	Control	0.0532233	0.0020388
	h3										High	0.161722	0.0669757
	m1										Medium	0.034425	0.00647412
	m2										Low	0.00821833	0.00821833
	m3									Day 15	Control	0.04558	0.0227924
	l1										High	0.281888	0.122376
	l2										Medium	0.0167133	0.00749777
	l3										Low	0.0202983	0.012593
day 1	c1			0	0	0
	c2			0
	c3			0
	h1			16.11	12.5458	4.96212
	h2			18.785
	h3			2.7425
	m1			0.8094	0.661533	0.0768464
	m2			0.6239
	m3			0.5513
	l1			0.3997	0.414867	0.0525405
	l2			0.3324
	l3			0.5125
day 2	c1
	c2
	c3
	h1
	h2
	h3
	m1
	m2
	m3
	l1
	l2
	l3
day 3	c1			0.03128	0.0265983	0.00435827
	c2			0.01789
	c3			0.030625
	h1			0.46185	0.243077	0.113595
	h2			0.18675
	h3			0.08063
	m1			0.1063	0.06104	0.0258638
	m2			0.0601
	m3			0.01672
	l1			0	0.013615	0.00741873
	l2			0.02553
	l3			0.015315
Day7	c1			0.00563	0.021045	0.00954853
	c2			0.038515
	c3			0.01899
	h1			0.365	0.215718	0.0801275
	h2			0.19155
	h3			0.090605
	m1			0.04036	0.0624783	0.0125505
	m2			0.083815
	m3			0.06326
	l1			0.05	0.0293817	0.0150842
	l2			0
	l3			0.038145
day 11	c1			0.050585	0.0532233	0.0020388
	c2			0.057235
	c3			0.05185
	h1			0.24015	0.161722	0.0669757
	h2			0.21655
	h3			0.028465
	m1			0.040295	0.034425	0.00647412
	m2			0.021495
	m3			0.041485
	l1			0	0.00821833	0.00821833
	l2			0.024655
	l3			0
Day15	c1			0.068945	0.04558	0.0227924
	c2			0.067795
	c3			0
	h1			0.46245	0.281888	0.122376
	h2			0.3347
	h3			0.048515
	m1			0.013705	0.0167133	0.00749777
	m2			0.03094
	m3			0.005495
	l1			0.017535	0.0202983	0.012593
	l2			0
	l3			0.04336

## Sheet: Participant 3
				Average	SEM			Virus		Average	SEM
Virus			15569.9					NV		30710	1470
prewash	c1		0	0	0			20 hrs	Control	0	0
	c2		0						High	13536.7	837.16
	c3		0						Medium	2379.67	315.652
	h1		12085	13536.7	837.16				Low	341.1	21.2854
	h2		13540					Day1	Control	5.05333	5.05333
	h3		14985						High	513.983	126.863
	m1		2861.5	2379.67	315.652				Medium	31.8942	15.0949
	m2		2492						Low	14.6717	2.50908
	m3		1785.5					Day 3	Control	2.174	1.08752
	l1		299.55	341.1	21.2854				High	14.4707	1.7817
	l2		369.9						Medium	4.441	2.86036
	l3		353.85						Low	7.459	1.79364
post wash	c1							Day 7	Control	1.4035	1.4035
	c2								High	0.303283	0.0584667
	c3								Medium	0.224127	0.0284115
	h1								Low	0.25505	0.0156731
	h2							Day 11	Control	0.150525	0.0196178
	h3								High	0.36005	0.0217232
	m1								Medium	0.246633	0.0507791
	m2								Low	0.27655	0.0166712
	m3							Day 15	Control	0.216123	0.0551585
	l1								High	0.29845	0.0458115
	l2								Medium	0.330633	0.0229783
	l3								Low	0.203478	0.111326
day 1	c1		15.16	5.05333	5.05333
	c2		0
	c3		0
	h1		585.1	513.983	126.863
	h2		267.5
	h3		689.35
	m1		56.46	31.8942	15.0949
	m2		34.8085
	m3		4.414
	l1		19.62	14.6717	2.50908
	l2		12.92
	l3		11.475
day 2	c1
	c2
	c3
	h1
	h2
	h3
	m1
	m2
	m3
	l1
	l2
	l3
day 3	c1		0	2.174	1.08752
	c2		3.203
	c3		3.319
	h1		17.85	14.4707	1.7817
	h2		13.76
	h3		11.802
	m1		3.5385	4.441	2.86036
	m2		9.7845
	m3		0
	l1		10.393	7.459	1.79364
	l2		4.2045
	l3		7.7795
Day7	c1		0	1.4035	1.4035
	c2		4.2105
	c3		0
	h1		0.3421	0.303283	0.0584667
	h2		0.3794
	h3		0.18835
	m1		0.18253	0.224127	0.0284115
	m2		0.2114
	m3		0.27845
	l1		0.2238	0.25505	0.0156731
	l2		0.2728
	l3		0.26855
day 11	c1		0.161975	0.150525	0.0196178
	c2		0.1123
	c3		0.1773
	h1		0.3598	0.36005	0.0217232
	h2		0.32255
	h3		0.3978
	m1		0.3175	0.246633	0.0507791
	m2		0.1482
	m3		0.2742
	l1		0.29925	0.27655	0.0166712
	l2		0.24405
	l3		0.28635
Day15	c1		0.128535	0.216123	0.0551585
	c2		0.201835
	c3		0.318
	h1		0.34905	0.29845	0.0458115
	h2		0.3393
	h3		0.207
	m1		0.3696	0.330633	0.0229783
	m2		0.33225
	m3		0.29005
	l1		0	0.203478	0.111326
	l2		0.3835
	l3		0.226935

## Sheet: Participant 2
		2	Average	SEM		Virus		Average	SEM
Virus		4123.81		0		NV		4123.81	0
prewash	c1	0	0			20 hrs	Control	0	0
	c2	0					High	733.767	223.45
	c3	0					Medium	23.15	4.7344
	h1	381.4	733.767	223.45			Low	6.56333	0.421333
	h2	1148				Day1	Control	1.12566	0.89748
	h3	671.9					High	1.44383	0.940187
	m1	32.505	23.15	4.7344			Medium	1.16108	0.969576
	m2	19.74					Low	0.02206	0.00440866
	m3	17.205				Day 3	Control	0.110355	0.0871844
	l1	6.142	6.56333	0.421333			High	0.891292	0.586395
	l2	6.142					Medium	0.141263	0.141263
	l3	7.406					Low	0.0113933	0.00258787
post wash	c1					Day 7	Control	0.016015	0.00839514
	c2						High	0.5499	0.384692
	c3						Medium	0.0577083	0.0541849
	h1						Low	0.0306833	0.0306833
	h2					Day 11	Control	0.009535	0.009535
	h3						High	0.455235	0.325213
	m1						Medium	0.02945	0.02945
	m2						Low	0	0
	m3					Day 15	Control	0	0
	l1						High	0.178813	0.0460516
	l2						Medium	0.0159333	0.0084589
	l3						Low	0.0178633	0.00714604
day 1	c1	0.21009	1.12566	0.89748
	c2	0.2464
	c3	2.9205
	h1	0.30145	1.44383	0.940187
	h2	0.72155
	h3	3.3085
	m1	0.3598	1.16108	0.969576
	m2	3.091
	m3	0.03244
	l1	0.025655	0.02206	0.00440866
	l2	0.027235
	l3	0.01329
day 2	c1
	c2
	c3
	h1
	h2
	h3
	m1
	m2
	m3
	l1
	l2
	l3
day 3	c1	0.048615	0.110355	0.0871844
	c2	0.28245
	c3	0
	h1	0.66048	0.891292	0.586395
	h2	0.010895
	h3	2.0025
	m1	0.42379	0.141263	0.141263
	m2	0
	m3	0
	l1	0.01528	0.0113933	0.00258787
	l2	0.01241
	l3	0.00649
Day7	c1	0.019655	0.016015	0.00839514
	c2	0.02839
	c3	0
	h1	1.3175	0.5499	0.384692
	h2	0.12075
	h3	0.21145
	m1	0.166	0.0577083	0.0541849
	m2	0.007125
	m3	0
	l1	0.09205	0.0306833	0.0306833
	l2	0
	l3	0
day 11	c1	0.028605	0.009535	0.009535
	c2	0
	c3	0
	h1	0.04139	0.455235	0.325213
	h2	1.09671
	h3	0.2276
	m1	0	0.02945	0.02945
	m2	0.08835
	m3	0
	l1	0	0	0
	l2	0
	l3	0
Day15	c1	0	0	0
	c2	0
	c3	0
	h1	0.16495	0.178813	0.0460516
	h2	0.10689
	h3	0.2646
	m1	0.018975	0.0159333	0.0084589
	m2	0.028825
	m3	0
	l1	0.00838	0.0178633	0.00714604
	l2	0.013345
	l3	0.031865

[truncated: 2 more sheets: Final data for 2-11, Final analysed data for 2-11]
